# Supplementary material for: Recruitment dynamics of ESCRT-III and Vps4 to endosomes and implications for reverse membrane budding
Source: eLife. 2017 Oct 11;6:e31652. doi: 10.7554/eLife.31652 (PMC5665648; doi:10.7554/eLife.31652)
Supplement: Supplementary file 2. [file elife-31652-supp2.xlsx]

## Sheet: Blatt1
Supplementary file 2
Lifetimes of all tracks (persistent + peripheral)	0 - 4.5 s.	4.5 - 10 s.	10 - 51 s.	persistent	bi-exp fits (time constants (s))	Total # of tracks (cut tracks not included)
Snf7-eGFP, Vps4	4295	3053	2521	81	1.0 ± 0.1; 6.6 ± 0.2	9950
Snf7-eGFP, Vps4-E233Q	1664	1951	891	335	0.8 ± 0.3; 6.4 ± 0.5	4841
Snf7-eGFP, Vps4, pep12∆	5459	3979	2503	580	0.7± 0.2; 6.0 ± 0.4	12521
Vps24-eGFP, Vps4	2457	2833	1297	287	0.8 ± 0.3; 6.2 ± 0.5	6874
Vps24-eGFP, Vps4-E233Q	1498	1701	815	377	0.9 ± 0.3; 6.8 ± 0.6	4391
Vps4-eGFP	2312	1747	1198	47	0.6 ± 0.2; 5.8 ± 0.3	5304
Vps4-E233Q-eGFP	1799	1115	805	284	1.1 ± 0.1; 6.4 ± 0.3	4003
Vps4-eGFP, pep12∆	2312	1717	950	87	0.7± 0.3; 5.5 ± 0.4	5066
Max. Size of Peripheral tracks (mode ± SD of the Gaussian; 90th percentile of the first Gaussian) relates to Fig. 4	first 0.75 s.	0.75 - 4.5 s.	4.5- 10 s.	10 -51 s.	All Max Accumulations
Snf7-eGFP, Vps4	30 ± 9; 41	34 ± 9; 46	38 ± 11; 51	38 ± 12; 54	35 ± 11; 49
Snf7-eGFP, Vps4-E233Q	26 ± 9; 37	30 ± 10; 43	30 ± 11; 44	32 ± 10; 44	30 ± 10; 42
Snf7-eGFP, Vps4, pep12∆	15 ± 6; 23	10 ± 4; 15	11 ± 4; 17	11 ± 5; 16	11 ± 4.0; 16
Vps24-eGFP, Vps4	18 ± 4; 24	20 ± 5; 27	21 ± 6; 28	22 ± 6; 30	21 ± 5; 27
Vps24-eGFP, Vps4-E233Q	16 ± 5; 22	17 ± 5; 23	17 ± 6; 25	20 ± 8; 30	17 ± 6; 25
Vps4-eGFP	20 ± 5; 26	23 ± 6; 31	26 ± 8; 39	27 ± 8; 36	24 ± 6; 33
Vps4-E233Q-eGFP	9 ± 3; 13	10 ± 3; 14	11 ± 3; 15	13 ± 3; 17	11 ± 3; 15
Vps4-eGFP, pep12∆	11 ± 3; 15	13 ± 4; 18	14 ± 5; 20	14 ± 4; 20	12 ± 3; 16
Recruitment Dynamics (Point-to-point differences / 850 ms) for tracks	% Size Modulation >10 molecules	% Size Modulation >20 molecules	% Size Modulation >40 molecules
Snf7-eGFP, Vps4	46.3	22.6	7.4
Snf7-eGFP, Vps4-E233Q	53.2	32.2	16.1
Vps24-eGFP, Vps4	24.3	7.5	1.5
Vps24-eGFP, Vps4-E233Q	32.9	1.4	5.6
Vps4-eGFP	29.5	10	2.3
Vps4-E233Q-eGFP	17.7	6	1.6
