# Supplementary material for: Recruitment dynamics of ESCRT-III and Vps4 to endosomes and implications for reverse membrane budding
Source: eLife. 2017 Oct 11;6:e31652. doi: 10.7554/eLife.31652 (PMC5665648; doi:10.7554/eLife.31652)
Supplement: Supplementary file 3. [file elife-31652-supp3.xlsx]

## Sheet: Sheet 1
Supplementary File 3
Reagent type (species) or resource	Designation	Source or reference	Identifiers
strain, strain background (S. cerevisiae: Strain background SEY6210.1)
WT: Mat a leu2-3,112 ura4-52 his3-∆200 trp1-∆901 lys2-801 suc2-∆9		Robinson et al. (1988)	SEY6210.1
SEY6210; VPS4::TRP1	vps4∆	Babst et al. (1997)	MBY3
SEY6210.1; VPS4::TRP1	vps4∆	Babst et al. (1997)	MBY4
SEY6210; VPS27::HIS3	vps27∆	this paper	DTY64
SEY6210.1; VPS23::HIS3	vps23∆	Babst et al. (2000)	DTY60
SEY6210.1; VPS22::HIS3	vps22∆	Babst et al. (2000)	MBY31
SEY6210.1; VPS36::HIS3	vps36∆	Babst et al. (2000)	MBY13
SEY 6210; VPS20::HIS3	vps20∆	this paper	YSM04
SEY6210.1; VPS24::HIS3	vps24∆	Babst et al. 1998	DTY42
SEY6210; VPS24::HIS3	vps24∆	Babst et al. 1998	DTY43
SEY6210.1; VPS27::HIS3, VPS4::TRP1	vps27∆, vps4∆	this paper	MAY126
SEY6210.0; VPS23::HIS3, VPS4::TRP1	vps23∆, vps4∆	this paper	MAY122
SEY6210.1; VPS36::HIS3, VPS4::TRP1	vps36∆, vps4∆	this paper	DTY488
SEY6210; VPS36::HIS3, VPS4::TRP1	vps36∆, vps4∆	this paper	DTY489
SEY6210.1; VPS20::HIS3, VPS4::TRP1	vps20∆, vps4∆	this paper	PPY006
SEY6210.1; SNF7::HIS3, VPS4::TRP1	snf7∆, vps4∆	this paper	DTY90
SEY6210.1; VPS2::HIS3, VPS4::TRP1	vps2∆, vps4∆	this paper	DTY524
SEY6210.1; VPS24-LAP-eGFP::HIS3	Vps24-eGFP	this paper	YSM79
SEY6210.1; VPS4-3HA-eGFP::TRP1	Vps4-eGFP	this paper	MAY140
SEY6210.1; VPS4-3HA-mCherry::TRP1	Vps4-mCherry	this paper	YSM48
SEY6210.1; VPS4-3HA-GFP::TRP1	Vps4-GFP	this paper	MAY143
SEY6210.1; VPS4-3HA-mNeonGreen::TRP1	Vps4-mNeon	this paper	MAY146
SEY6210.1; VPS4-3HA-mRuby2::TRP1	Vps4-mRuby2	this paper	MAY162
SEY6210.1; VPS4::TRP, MUP1-eGFP::HIS3	vps4∆, Mup1-eGFP	this paper	YSM108
SEY6210.1; MUP1-mCherry::TRP1	Mup1-mCherry	this paper	DTY339
SEY6210; VPS4::TRP1, MUP1-mCherry::TRP1	vps4∆, Mup1-mCherry	this paper	DTY580
SEY6210; VPS4-3HA-eGFP::TRP, MUP1-mCherry::TRP1	Vps4-eGFP, Mup1-mCherry	this paper	MAY141
SEY6210.1; VPS24-LAP-eGFP::HIS3, VPS4-3HA-mCherry::TRP1	Vps24-eGFP, Vps4-mCherry	this paper	YSM94
SEY6210; PEP12::LEU2	pep12∆	Becherer et al. (1996)	DTY150
SEY6210.1; PEP12::LEU2, VPS4-3HA-eGFP::TRP1	pep12∆, Vps4-eGFP	this paper	YSM109
SEY6210.1; SNF7-LAP-mRuby2::HIS3, VPS4-3HA-eGFP::TRP1	Snf7-mRuby2, Vps4-eGFP	this paper	YSM89
SEY6210.1; VPS24-LAP-eGFP::HIS3, VPS4-3HA-mCherry::TRP1	Vps24-eGFP, Vps4-mCherry	this paper	YSM94
SEY6210.1; VPS24-LAP-eGFP::HIS3, VPS4::TRP1	Vps24-eGFP, vps4∆	this paper	YSM98
SEY6210.1; MUP1-eGFP::HIS3	Mup1-eGFP	this paper	YSM38
SEY6210.1; MUP1-eGFP::HIS3, VPS4::TRP1	Mup1-eGFP, vps4∆	this paper	YSM108
SEY6210.1; VPS4-3HA-NeonGreen::TRP1, MUP1-mScarlet::HIS3	Vps4-mNeon, Mup1-mScarlet	this paper	YSM156
SEY6210.1; VPS24-LAP-mRuby2::HIS3, VPS4-3HA-eGFP::TRP1	Vps24-mRuby2, Vps4-eGFP	this paper	YSM85
W303; PMA12xFKBP12::TRP1, tor1-1, FPR1::natMX6, ADE2-1 (MATalpha)		Haruki et al. (2008)	HHY110
W303/SEY6210.1; VPS4::TRP1, PMA12xFKBP12::TRP1, tor1-1, FPR1::natMX6		this paper	MAY152
Primer used in this study
Primers for pFA6a, 3HA-eGFP::TRP1		this paper
3HA-eGFP-PacI-FW: CGGGTTAATTAACGGATCCCCCGGGCGCATCTT
3HA-eGFP-Asc1-REV: GCATGGCGCGCCTTACTTGTACAGCTCGTCCA
Primers for pFA6a, 3HA-NeonGreen::TRP1		this paper
3HA-neonGreen-FW: CCGGTCGCCACCATGGTGAGCAAGGGCGAGGAGGATAACATGGCCT
3HA-neonGreen-REV: AGGCCATGTTATCCTCCTCGCCCTTGCTCACCATGGTGGCGACCGG
Primers for pFA6a, 3HA-mRuby2::TRP1		this paper
3HA-mRuby2-FW: CCGGTCGCCACCATGGTGTCTAAGGGCGAAGAGCTG
3HA-mRuby2-REV: CAGCTCTTCGCCCTTAGACACCATGGTGGCGACCGG
wildtypeGFP-AscI-rev: GCATGGCGCGCCTTATTTGTATAGTTCATC
mRuby2-AscI-rev: GCATGGCGCGCCTTACTTGTACAGCTCGTCCATCCC
Primers for pFA6a, 3HA-mCherry::TRP1		this paper
a-3HA-mCherry-FW: CGGGTTAATTAACGGATCCCCCGGGCGCATCTT
a-3HA-mCherry-REV: CCTCCTCGCCCTTGCTCACCATGGTGGCGACCGGGCGGCC
b-3HA-mCherry-FW: GGCCGCCCGGTCGCCACCATGGTGAGCAAGGGCGAGGAGG
b-3HA-mCherry-REV: GCATGGCGCGCCTTACTTGTACAGCTCGTCCA
Primer for pFA6a, LAP-eGFP::3xHIS		this paper
LG_LAP-eGFP_FWD: GATCCCCGGGTTAATTAACCCAACTTTCTTGTACAAAG
LG_LAP-eGFP_REV: CTTATTTAGAAGTGGCGCGCCTTACTTGTACAGCTCGTCCATG
Primer for knock-in of Vps24-LAP-eGFP		this paper
F1_Vps24_KI: GGTAAATGAAATGCGTGAAAGGCTGAGAGCTTTGCAAAACCGGATCCCCGGGTTAATTAA
R1_Vps24_KI: CTTATTTATTTATTTTCTTTGTACAGTCACAGTAACACTGAATTCGAGCTCGTTTAAAC
Primer for knock-in of VPS4-3HA-eGFP, VPS4-3HA-NeonGreen, VPS4-3HA-mCherry, Vps4-3HA-mRuby		this paper
Vps4-3HA-eGFP-longtine-FW: CTTGCTGAAGCAAGAACAGTTCACTAGAGATTTTGGTCAAGAAGGTGGATCCCCCGGGCGCATCTT
Vps4-3HA-eGFP-longtine-REV: GTTTCTAAGTAAAGGGAAGAGTTAACTGTCCTCTGCTTTTCTTTATCGAATTCGAGCTCGTTTAAAC
Primer for cloning pRS416, MUP1-mRuby2		this paper
Sal1-Mup1-FW: GGGCCCCGTCGACGGCGCCGTGTAGGGTTTTGTATAAC
Mup1-Spe1-REV: GGGGCCCACTAGTGATATTGCTTTTTCTTAGTATGC
Mup1-mRuby2-FW: GTGAACAAGAAAAATCGCTGTCTAAGGGCGAAGAGCTGATC
MuMup1-mRuby2-REV: GATCAGCTCTTCGCCCTTAGACAGCGATTTTTCTTGTTCAC
mRuby2-Mup1term-FW: GGGATGGACGAGCTGTACAAGTAACCAAAAAGGTACTTACCATC
mRuby2-Mup1term-REV: GATGGTAAGTACCTTTTTGGTTACTTGTACAGCTCGTCCATCCC
Primer for knock in of Mup1-eGFP		this paper
Mup1-F1: AATATAATCGAACATTACAAAAGTGAACAAGAAAAATCGCTGTACCGGATCCCCGGGTTAATTAA
Mup1-R1: ATAAAGAAAATGCAATTATAAGAATGTTCATACGTGATTATAAGAGAATTCGAGCTCGTTTAAAC
Primer for cloning pRS415, VPS4-3HA-eGFP-FRB		this paper
GFP-FRB-FW: ATCACTCTCGGCATGGACGAGCTGTACAAGATGTGGCATGAAGGCCTGGAAGAGGC
GFP-FRB-REV: GCCTCTTCCAGGCCTTCATGCCACATCTTGTACAGCTCGTCCATGCCGAGAGTGAT
FRB-4term-FW: GTGTTCCGACGAATCTCAAAGCAGCTGTAGTCAATTGATTAACGTGCTAATG
FRB-4term-REV: CATTAGCACGTTAATCAATTGACTACAGCTGCTTTGAGATTCGTCGGAACAC
Spe1-promVps4-FW: CTAGACTAGTTCTAGGATCCCCCGGGC
Pst-vps4-REV: GTCACTGCAGTCTAGAGGATCCCCGAATTCAAG
Primer for cloning pRS416, SNF7-LAP-eGFP		this paper
Prom-snf7-FW: GCATGAGCTCGCATCTAGTGATTTCGCCTC
Prom-snf7-REV: GATTCTCGCTTGCGGTGGCGACCGGTACCACTTTGTACAAGAAAGTTGGAAGCCCCATTTCTGC
Snf7-LAP-FW: GCAGAAATGGGGCTTCCAACTTTCTTGTACAAAGTGGTACCGGTCGCCACCGCAAGCGAGAATC
Snf7-LAP-REV: CCGCATAGAACACGTTTACTTGTACAGCTC
LAP-3UTR-FW: GAGCTGTACAAGTAAACGTGTTCTATGCGG
LAP-3UTR-REV: ATGCACTAGTATGCTTTCGTTATTTGGG
Primer for cloning pRS416, VPS24-LAP-eGFP		this paper
A_PCR_Vps24LAPeGFP_F: GCTAGAGCTCAATAGACGTATAAGTAAGG
A_PCR_Vps24LAPeGFP_R: CTTTGTACAAGAAAGTTGGGTTTTGCAAAGCTCTCAG
B_PCR_Vps24LAPeGFP_F: CTGAGAGCTTTGCAAAACCCAACTTTCTTGTACAAAG
B_PCR_Vps24LAPeGFP_R: GTACAGTCACAGTAACACTTTACTTGTACAGCTCG
C_PCR_Vps24LAPeGFP_F: CGAGCTGTACAAGTAAAGTGTTACTGTGACTGTAC
C_PCR_Vps24LAPeGFP_R: CCTAGACTAGTAGCAAGAAATAGCATTAAAG
Primer for cloning pRS416, (VPS21)-GFP-VPS21		this paper
VPS21-XhoI_F: GCGCGCCTCGAGCACCATCAGGATCAAACCC
Prom21-GFP-R: CCAGTGAAAAGTTCTTCTCCTTTCATTTTTTTGTGTGATAAAAGGG
Prom21-GFP-F: CCCTTTTATCACACAAAAAAATGAAAGGAGAAGAACTTTTCACTGG
VPS21-HindIII-R: CGCGCGAAGCTTCATCTCCCGATTTTCGGC
Primer for cloning pRS415, VPS4-3HA-mCherry		this paper
mCherry-4term-for: GGACGAGCTGTACAAGTCAATTGATTAACGTGCTAATG
mCherry-4term-rev: CATTAGCACGTTAATCAATTGACTTGTACAGCTCGTCC
Primer for cloning pRS415, Vps4-3HA-FRB		this paper
3HAFRB-fw: CCGGTCGCCACCATGGTGAGCAAGATGTGGCATGAAGGCCTGGAAGAGGC
3HAFRB-rev: GCCTCTTCCAGGCCTTCATGCCACATCTTGCTCACCATGGTGGCGACCGG
antibody
Rabbit polyclonal anti Vps2	dilution 1:200	Adell et al. 2014
Rabbit polyclonal anti Vps24	dilution 1:5000	Gift from Emr Lab
Rabbit polyclonal anti Snf7	dilution 1:5000	Gift from Emr Lab
Rabbit polyclonal anti Vps4	dilution 1:5000	Gift from Emr Lab
Mouse monoclonal anti PGK1	dilution 1:10000	Invitrogen	Cat. # 459250
Mouse monoclonal anti GFP (IgG1K)	dilution 1:1000	Roche Diagnostics	Cat. # 11814460001; RRID:AB_390913
Goat anti mouse IgG-Peroxidase	dilution 1:5000	Sigma	Cat. # A4416; RRID:AB_258167
Goat anti rabbit IgG-Peroxidase	dilution 1:5000	Sigma	Cat. # A0545
Goat polyclonal anti GFP	dilution 1:500	Rockland	Cat. # 600-101-215; RRID:AB_218182
Rabbit anti goat Fab’ NANOGOLD™	dilution 1:150	Nanoprobes	Cat. # 2004
chemical compound, drug
FM4-64		Invitrogen	Cat. # T-3166
Rapamycin		LC Laboratoires	Cat. # R-5000
Concanavalin A from Canavalia ensiformis		Sigma	Cat. # L7647
L-Canavanine		Sigma	Cat. # C1625
TetraSpeck™ Microspheres 0.05µm		Thermo Scientific	Cat. # C47281
HQ-Silver Enhancement		Nanoprobes	Cat. # 2012
Plasimds generated for this study
Expression vectors for yeast
pRS416, VPS4-3HA-eGFP	Vps4-eGFP-FRB	this paper	pMA57
pRS416, vps4E233Q-3HA-eGFP	Vps4E233Q-eGFP, Vps4EQ	this paper	pMA58
pRS416, VPS4-HA	Vps4	Adell et al. (2014)	pDT82
pRS415, VPS4-HA	Vps4	Adell et al. (2014)	pOS063
pRS415, VPS4-3HA-eGFP-FRB	Vps4-eGFP-FRB	this paper	pMA71
pRS415, vps4E233Q-3HA-eGFP-FRB	Vps4E233Q-eGFP-FRB	this paper	pMA72
pRS415, VPS4-3HA-FRB	Vps4-FRB	this paper	pSS19
pRS415, VPS4-3HA-mCherry	Vps4-mCherry	this paper	pSS52
pRS416, SNF7	Snf7	this paper	pOS033
pRS416, SNF7-LAP-eGFP	Snf7-eGFP	this paper	pSM36
pRS415, SNF7-LAP-eGFP	Snf7-eGFP	this paper	pSM35
pRS416, VPS24-LAP-eGFP	Vps24-eGFP	this paper	pMA58
pRS415, VPS24-LAP-eGFP	Vps24-eGFP	this paper	pSS58
pRS416, (TDH3)-SH-VPS21	(TDH3) VPS21	this paper	pMP30
pRS416, (VPS21)-GFP-VPS21	GFP-VPS21	this paper	pOS076
pRS416, MUP1-mRuby2	Mup1-mRuby2	this paper	pMA70
pRS413, MUP1-mCherry	Mup1-mCherry	this paper	pSM73
pRS415, (TDH3)-mCherry-CPS	mCherry-CPS	Adell et al. (2014)	C29
pRS416, (TDH3)-mCherry-CPS	mCherry-CPS	Adell et al. (2014)	C6
Chromosomal integration vectors for yeast
pFA6a, 3HA-eGFP::TRP1		this paper	pMA61
pFA6a, 3HA-mNeonGreen::TRP1		this paper	pMA62
pFA6a, 3HA-mRuby2::TRP1		this paper	pMA65
pFA6a, 3HA-mCherry::TRP1		this paper	pSM21
pFA6a, LAP-eGFP::HIS3		this paper	pSM57
pFA6a, LAP-mRuby2::HIS3		this paper	pSM56
pFA6a, mScarlet::HIS3		this paper	pJZ01
software, algorithm
Adobe Photoshop CS5		Version 12.0.4x64
Adobe Illustrator CS5.1		Version 15.1.0
MATLAB Script custom made for LLSM and FRAP analysis		MathWorks; S. Upadhyayula addapted from Aguet et al. 2013 and 2016; Cocucci et al. 2012
MATLAB-7.1 script		MathWorks; Kukulski et al. 2012
Serial EM		Mastronade, 2005
Inspect3D		FEI
IMOD		Kremer et al. 1996
Lucy-Richardson Algorithm (deconlucy MATLAB)		MathWorks; Kremer et al. 1996
	m
